# Supplementary material for: Relationships between Physical Activity Level and Pain in the Spanish Population: A Cross-Sectional Study
Source: J Pers Med. 2022 Sep 27;12(10):1591. doi: 10.3390/jpm12101591 (PMC9605139; doi:10.3390/jpm12101591)
Supplement: Supplementary file 1 [file jpm-12-01591-s001.zip]

Archive with 1 entries (1 files):
- jpm-1910839-supplementary.pdf
